# Supplementary material for: Scaling Principles of White Matter Connectivity in the Human and Nonhuman Primate Brain
Source: Cereb Cortex. 2021 Nov 24;32(13):2831–42. doi: 10.1093/cercor/bhab384 (PMC9247419; doi:10.1093/cercor/bhab384)
Supplement: Rev_SupplementaryMaterial_bhab384 [file rev_supplementarymaterial_bhab384.zip]

Archive with 1 entries (1 files):
- Rev_SupplementaryMaterial_bhab384.docx
